# Supplementary material for: Direct Comparative Analyses of 10X Genomics Chromium and Smart-seq2
Source: Genomics Proteomics Bioinformatics. 2021 Mar 2;19(2):253–66. doi: 10.1016/j.gpb.2020.02.005 (PMC8602399; doi:10.1016/j.gpb.2020.02.005)
Supplement: Supplementary Table S4 — KEGG enrichment results of 10X-specific, bulk-specific, and Smart-seq2-specific genes in the top25% list [file mmc4.xlsx]

## Sheet: Sheet1
Table S4 KEGG enrichment results of 10X-specific, bulk-specific, and Smart-seq2-specific genes in the top25% list
Platform	Sample	ID	Description	P value	Adjusted P value	Count	Gene ID
10X	LT	hsa04211	Longevity regulating pathway	0.0011	0.173	9	109/10000/60673/9474/9586/79813/1977/3845/8503
10X	LT	hsa05213	Endometrial cancer	0.00139	0.173	7	10000/324/3611/3845/8503/51426/6932
10X	LT	hsa05221	Acute myeloid leukemia	0.00296	0.245	7	10000/3845/8503/5371/861/862/6932
10X	LT	hsa04140	Autophagy - animal	0.00412	0.252	10	10000/60673/9474/8837/440275/11337/3845/8503/55578/7405
10X	LT	hsa04144	Endocytosis	0.00508	0.252	15	23527/10095/8853/29082/9265/22905/3310/5371/4218/4087/60682/10617/9101/27183/9765
10X	LT	hsa00310	Lysine degradation	0.00718	0.283	6	501/79813/4297/58508/54904/7799
10X	LT	hsa04213	Longevity regulating pathway - multiple species	0.00911	0.283	6	109/10000/9474/3310/3845/8503
Smart-seq2	LT	hsa04623	Cytosolic DNA-sensing pathway	0.000418	0.0736	6	834/23586/90865/9533/51728/29110
Smart-seq2	LT	hsa04625	C-type lectin receptor signaling pathway	0.00557	0.335	6	8915/834/868/10332/1959/3709
Smart-seq2	LT	hsa00230	Purine metabolism	0.00571	0.335	8	100/56985/9583/10201/5147/5198/9533/51728
Bulk	LT	hsa05150	Staphylococcus aureus infection	7.96e-07	0.000252	23	712/713/714/727/1675/2212/9103/2266/2359/3109/3111/3117/3119/3689/5724/6404/719/720/721/2214/3118/3683/5340
Bulk	LT	hsa04659	Th17 cell differentiation	7.76e-06	0.00123	33	3109/3111/3117/3119/3554/9466/3560/3561/3566/3570/3932/5603/1432/5601/2475/4773/4793/4794/5335/5532/5534/5914/6097/6256/6257/4088/6776/6777/7046/915/916/3118/7297
Bulk	LT	hsa00982	Drug metabolism - cytochrome P450	9.99e-05	0.00866	23	125/126/316/1558/1571/2330/2938/653689/4129/4257/124/127/1544/1548/1555/1559/1565/107987478/107987479/1576/7366/7363/7364
Bulk	LT	hsa04658	Th1 and Th2 cell differentiation	0.000132	0.00866	27	28514/3109/3111/3117/3119/3560/3561/3566/3714/3932/5603/1432/5601/4773/4793/4794/4853/5335/5532/5534/864/6776/6777/915/916/3118/7297
Bulk	LT	hsa04920	Adipocytokine signaling pathway	0.000145	0.00866	22	32/2180/2182/51703/207/208/10645/1374/3667/8660/3953/5601/2475/4793/4794/5106/5565/6256/6257/6794/7133/7186
Bulk	LT	hsa05020	Prion diseases	0.000164	0.00866	14	712/713/714/727/730/732/733/6352/2002/5566/5567/5621/731/735
Bulk	LT	hsa04146	Peroxisome	0.000392	0.0163	24	215/5825/5826/10005/2180/2182/51703/8540/570/1384/1962/2053/3155/3417/255027/84769/55825/5195/5824/5830/5191/11264/11001/54363
Bulk	LT	hsa05140	Leishmaniasis	0.000443	0.0163	22	1536/2002/2212/9103/3109/3111/3117/3119/3654/3689/6885/5603/1432/4688/4793/5777/10454/23118/7099/2214/3118/7097
Bulk	LT	hsa04610	Complement and coagulation cascades	0.000462	0.0163	23	712/713/714/725/727/730/732/733/1675/2155/2243/2266/3689/719/720/721/722/731/735/3687/5340/462/11326
Bulk	LT	hsa00980	Metabolism of xenobiotics by cytochrome P450	0.000664	0.0202	22	125/126/1545/1571/2938/653689/3290/4257/124/127/1544/1548/1555/1559/1565/107987478/107987479/1576/6822/7366/7363/7364
Bulk	LT	hsa00071	Fatty acid degradation	0.00074	0.0202	15	35/36/39/2180/2182/51703/125/126/219/1374/1579/1962/2639/124/127
Bulk	LT	hsa04931	Insulin resistance	0.000801	0.0202	28	32/207/208/1374/148327/200186/3667/8660/5601/51085/2475/4846/10062/5106/5291/5565/5580/5834/5836/6195/6196/6197/11001/10999/6514/6720/9882/57761
Bulk	LT	hsa04380	Osteoclast differentiation	0.000828	0.0202	32	207/208/29760/1436/2212/9103/2355/9846/3554/3932/3937/6885/5603/1432/5601/4688/4773/4791/5291/5532/5534/140885/6688/6850/10454/23118/7046/2214/7186/54209/7297/7305
Bulk	LT	hsa00532	Glycosaminoglycan biosynthesis - chondroitin sulfate / dermatan sulfate	0.000901	0.0204	9	126792/11285/54480/50515/166012/113189/51363/55454/10090
Bulk	LT	hsa01230	Biosynthesis of amino acids	0.00116	0.0245	21	48/5832/1373/84706/3417/4143/5053/5091/5631/29968/5831/29920/22934/6470/383/875/102724560/2875/5009/10993/6898
Bulk	LT	hsa04064	NF-kappa B signaling pathway	0.00137	0.0272	25	330/29760/29775/1459/6387/3554/3654/3929/3932/4067/6885/4791/51588/55367/5335/8737/6850/10454/23118/148022/7099/10673/7186/7187/7706
Bulk	LT	hsa04660	T cell receptor signaling pathway	0.00157	0.0286	26	207/208/925/1739/3265/3932/3937/6885/5603/1432/5601/4773/4793/4794/10298/5291/5335/5532/5534/5777/5788/6655/915/916/5133/7410
Bulk	LT	hsa00830	Retinol metabolism	0.00163	0.0286	19	125/126/316/1558/1579/8694/8630/157506/54884/124/127/1544/1548/1555/1559/1576/7366/7363/7364
Bulk	LT	hsa00564	Glycerophospholipid metabolism	0.00188	0.0314	25	10554/56894/1119/56994/54675/1609/8525/55224/137964/23171/79888/9663/64900/79143/5130/5833/9489/23761/84647/10908/9791/81490/85465/6901/26279
Bulk	LT	hsa00280	Valine, leucine and isoleucine degradation	0.00202	0.032	15	27034/35/36/39/219/316/549/594/1962/3155/3157/259307/3712/56922/64087
Bulk	LT	hsa05166	HTLV-I infection	0.00247	0.0351	53	111/207/208/29882/51434/8697/200186/1739/1855/1856/1869/2002/2535/7855/8325/3109/3111/3117/3119/3265/3554/3560/3561/3689/2648/8850/3932/4215/4605/4773/4791/5155/5291/5424/10714/5427/5532/5534/5566/5567/8498/22800/4088/6688/6722/6776/6777/6929/7046/915/916/3118/3683
Bulk	LT	hsa04152	AMPK signaling pathway	0.00248	0.0351	29	32/207/208/51719/10645/1374/148327/200186/2194/2203/3156/3172/3667/8660/3953/6885/2475/5106/5209/5210/5291/5525/5565/6319/23411/6720/6794/7249/8408
Bulk	LT	hsa05231	Choline metabolism in cancer	0.00255	0.0351	25	207/208/1119/56994/1609/8525/1956/3265/5601/2475/5130/5155/5291/8394/23396/5335/5880/5900/6580/126969/6655/6667/7249/7454/10810
Bulk	LT	hsa04370	VEGF signaling pathway	0.00278	0.0367	17	207/208/3265/5603/1432/7867/4773/4846/5291/5335/5532/5534/5829/5880/56848/6714/7422
Bulk	LT	hsa05340	Primary immunodeficiency	0.00395	0.0501	12	29760/973/925/3561/3575/3932/84876/5788/5993/915/916/7374
Bulk	LT	hsa00440	Phosphonate and phosphinate metabolism	0.00486	0.057	4	56994/5130/5833/85465
Bulk	LT	hsa00750	Vitamin B6 metabolism	0.00486	0.057	4	316/8566/55163/29968
Bulk	LT	hsa00061	Fatty acid biosynthesis	0.00581	0.0658	6	32/2180/2182/51703/2194/27349
Bulk	LT	hsa05152	Tuberculosis	0.00667	0.0724	38	207/208/535/527/1054/11151/2207/2212/9103/3109/3111/3117/3119/3587/3606/3654/3656/3689/8844/3929/4046/5603/1432/5601/4360/9902/5532/5534/5993/56848/6714/6850/10312/7099/2214/3118/3687/7097
Bulk	LT	hsa04142	Lysosome	0.00707	0.0724	28	162/8906/10053/8120/26985/535/527/1497/1512/2517/2548/2581/23062/23163/2760/79158/3373/3482/27074/4125/57192/4668/4669/9374/6448/26503/6609/10312
Bulk	LT	hsa04144	Endocytosis	0.00708	0.0724	49	116983/116988/116985/55738/408/409/23624/79643/91782/9267/1785/1956/2261/2264/2350/28964/156/2870/9146/3265/3482/3560/3561/3949/26119/8394/23396/5584/23550/84440/11021/64145/80230/56904/4088/57154/29934/6714/7037/7046/1234/112936/55048/7454/100287171/9897/7456/11059/118813
Bulk	LT	hsa04666	Fc gamma R-mediated phagocytosis	0.00777	0.0739	22	207/208/1399/1785/2212/9846/3985/4067/5291/8394/23396/5335/5580/5788/5880/56848/6850/2214/3055/7410/7454/10810
Bulk	LT	hsa00380	Tryptophan metabolism	0.00793	0.0739	12	39/219/316/1545/1644/1962/2639/259307/4129/4967/55753/1544
Bulk	LT	hsa04216	Ferroptosis	0.00793	0.0739	12	2180/2182/51703/1356/1536/2729/2730/3162/5621/23516/55240/7037
Bulk	LT	hsa04722	Neurotrophin signaling pathway	0.00846	0.0766	27	25/207/208/1399/3265/3654/3656/3667/5607/4215/5603/1432/5598/5601/4793/4794/5291/5335/11108/5580/5663/2889/6195/6196/6197/25970/6655
Bulk	LT	hsa04010	MAPK signaling pathway	0.0089	0.0777	57	207/208/408/409/994/1399/1436/80824/1844/1845/1852/1956/2002/2065/2261/2264/2317/10912/2768/3265/3554/3654/5607/4296/4215/6885/5603/1432/5598/9479/23542/23162/5601/7867/4233/4791/5155/5532/5534/5566/5567/5880/5921/6195/6196/6197/8986/22800/6655/6722/10454/23118/9344/7046/7186/7422/7423
Bulk	LT	hsa04662	B cell receptor signaling pathway	0.00924	0.0777	18	207/208/29760/973/3265/4067/4773/4793/4794/118788/5291/5532/5534/5777/5880/6655/6850/7410
Bulk	LT	hsa03030	DNA replication	0.00934	0.0777	11	2237/3978/4171/4173/4174/5424/10714/5427/5983/5985/10535
Bulk	LT	hsa01522	Endocrine resistance	0.00956	0.0777	23	111/207/208/10498/28514/1869/1956/3265/3714/5603/1432/5601/2475/4853/5291/5566/5567/6655/6667/6714/1565/107987478/107987479
10X	MT	hsa04723	Retrograde endocannabinoid signaling	3.68e-07	8.45e-05	17	107/773/775/776/2566/2773/2775/10681/5602/126328/51079/4701/4704/4714/374291/4729/5567
10X	MT	hsa04727	GABAergic synapse	2.03e-05	0.00214	11	107/773/775/776/11337/2566/2773/2775/10681/5567/57468
10X	MT	hsa04714	Thermogenesis	3.82e-05	0.00214	18	107/57492/55744/51241/90639/116228/1385/2260/126328/51079/4701/4704/4714/374291/4729/5567/51422/27330
10X	MT	hsa04728	Dopaminergic synapse	4.45e-05	0.00214	13	10000/773/775/776/50632/9575/1385/2773/2775/10681/5602/5529/5567
10X	MT	hsa04713	Circadian entrainment	4.65e-05	0.00214	11	107/775/776/1385/2773/2775/10681/9722/5187/5567/9252
10X	MT	hsa04725	Cholinergic synapse	0.00019	0.00729	11	107/10000/773/775/776/1385/2773/2775/10681/8503/5567
10X	MT	hsa04927	Cortisol synthesis and secretion	0.000281	0.00923	8	107/775/776/1385/3777/5087/8622/5567
10X	MT	hsa04932	Non-alcoholic fatty liver disease (NAFLD)	0.000623	0.0177	12	10000/2081/5602/126328/51079/4701/4704/4714/374291/4729/8503/51422
10X	MT	hsa05032	Morphine addiction	0.000694	0.0177	9	107/773/2566/2773/2775/10681/5150/8622/5567
10X	MT	hsa04010	MAPK signaling pathway	0.000899	0.0207	18	10000/773/775/776/2260/9175/10746/5602/9479/8569/4763/5567/5881/5923/9252/27330/57551/51347
10X	MT	hsa04710	Circadian rhythm	0.00126	0.0251	5	79365/9575/1385/5187/51422
10X	MT	hsa04930	Type II diabetes mellitus	0.00131	0.0251	6	773/775/776/5602/8503/122809
10X	MT	hsa04261	Adrenergic signaling in cardiomyocytes	0.00161	0.0285	11	107/10000/775/776/1385/486/2773/5529/5567/9252/6546
10X	MT	hsa05016	Huntington's disease	0.00196	0.0323	13	1385/127602/83544/126328/51079/4701/4704/4714/374291/4729/5435/548644/23186
10X	MT	hsa04926	Relaxin signaling pathway	0.00247	0.0354	10	107/10000/1385/2773/2775/10681/5602/8503/5567/4087
10X	MT	hsa04211	Longevity regulating pathway	0.00254	0.0354	8	107/10000/1385/79813/1977/8503/5567/51422
10X	MT	hsa04934	Cushing's syndrome	0.00274	0.0354	11	107/775/776/1385/2773/3777/4297/5087/8622/5567/7482
10X	MT	hsa04068	FoxO signaling pathway	0.00277	0.0354	10	10000/26260/11337/9455/5602/8503/51422/23678/100533105/4087
10X	MT	hsa04724	Glutamatergic synapse	0.00339	0.041	9	107/773/775/776/2773/2775/10681/9455/5567
10X	MT	hsa04022	cGMP-PKG signaling pathway	0.00425	0.0488	11	107/10000/775/776/1385/486/2773/2969/4773/4776/6546
10X	MT	hsa04914	Progesterone-mediated oocyte maturation	0.0049	0.0537	8	107/10000/2773/8379/5602/8503/5567/27330
10X	MT	hsa05142	Chagas disease (American trypanosomiasis)	0.00586	0.0613	8	107/10000/8837/2773/2775/5602/8503/4087
10X	MT	hsa00230	Purine metabolism	0.0069	0.069	11	107/158/203/26289/84284/5150/8622/5435/548644/171568/30834
10X	MT	hsa04140	Autophagy - animal	0.00724	0.0694	9	10000/8837/440275/2081/11337/5602/8503/5567/7405
10X	MT	hsa05210	Colorectal cancer	0.00801	0.0724	7	10000/5602/4437/8503/51426/5881/4087
10X	MT	hsa00730	Thiamine metabolism	0.00819	0.0724	3	203/26289/84284
10X	MT	hsa03020	RNA polymerase	0.00891	0.0759	4	5435/548644/171568/30834
Smart-seq2	MT	hsa00750	Vitamin B6 metabolism	0.00397	0.781	2	316/493911
Smart-seq2	MT	hsa00563	Glycosylphosphatidylinositol (GPI)-anchor biosynthesis	0.00798	0.784	3	5279/5283/93183
Bulk	MT	hsa05166	HTLV-I infection	1.16e-07	2.86e-05	79	109/112/207/208/29882/466/598/9133/894/896/8881/8697/1111/200186/1739/1855/1856/1857/1869/1871/2002/2113/2114/8061/8324/3108/3113/3115/3117/3119/3123/3134/3383/3554/3569/3689/4085/4215/4602/4605/4790/4791/4801/4893/5155/5159/5291/5424/57804/56655/5532/5534/5566/8498/5925/5970/5971/6237/22800/6688/6776/6777/915/6908/6929/7040/7046/7048/7157/8295/706/55697/1437/11211/8325/3127/3601/7472/7474
Bulk	MT	hsa04510	Focal adhesion	1.86e-07	2.86e-05	65	207/208/9564/330/857/894/896/1277/1278/1282/1284/1291/1292/1293/1311/1729/1793/2002/2064/2316/3672/3673/3675/3691/3693/3912/3915/3918/5604/5595/4233/10398/4638/55742/5155/5159/5291/23396/54776/5728/5829/5880/5894/2889/9475/6464/6655/6696/6714/7057/7058/3371/7408/7410/10451/7414/2318/2321/3678/3791/3910/3911/3913/3914/7450
Bulk	MT	hsa04668	TNF signaling pathway	2.69e-07	2.86e-05	42	207/208/602/330/840/6364/90993/1435/2919/2921/6374/153090/1906/8772/3383/3569/182/5604/4217/6885/1326/1432/5595/4323/4318/4790/192111/5291/5743/5970/8737/8986/9021/10454/23118/7133/7188/1437/3553/3976/4314/6401
Bulk	MT	hsa05165	Human papillomavirus infection	1.15e-06	9.15e-05	95	207/208/527/523/8312/8313/578/890/894/896/1017/1027/1277/1278/1282/1284/1291/1292/1293/1311/90993/1739/1741/1855/1856/1857/1869/8772/2308/8324/79885/10013/51564/57801/3134/9641/3672/3673/3675/3691/3693/182/3912/3915/3918/3955/9794/5604/5595/4790/4799/4854/4893/56288/5159/5291/5519/5525/5526/5566/5584/5590/5663/5728/5734/5743/5829/5894/5925/5933/5970/5986/23513/6655/6696/10474/6908/7057/7058/14802…
Bulk	MT	hsa04933	AGE-RAGE signaling pathway in diabetic complications	2.51e-06	0.00016	37	207/208/1027/1277/1278/1281/1282/1284/1536/1729/1906/2308/3383/3569/1432/5595/4313/4790/4846/4893/5291/5292/5331/113026/5335/5590/5970/5054/6776/6777/7040/7046/7048/3553/27035/6401/7056
Bulk	MT	hsa04512	ECM-receptor interaction	1.24e-05	0.000658	31	375790/1277/1278/1282/1284/1291/1292/1293/1311/1605/3161/3339/3672/3673/3675/3691/3693/3912/3915/3918/6382/6696/7057/7058/3371/3678/3910/3911/3913/3914/7450
Bulk	MT	hsa04380	Osteoclast differentiation	2.42e-05	0.000983	42	207/208/1435/1513/1535/8061/9846/3554/5604/6885/1432/5595/4790/4791/5291/5468/5532/5534/5970/5971/140885/9021/6688/54/6850/10454/23118/7040/7046/7048/4982/7297/7305/1436/2212/9103/2214/2274/3553/4689/27035/8600
Bulk	MT	hsa04110	Cell cycle	2.46e-05	0.000983	41	25/29882/890/9133/894/896/8881/8697/994/8318/990/983/1017/1022/1027/1032/1111/1869/1871/1874/51343/4085/4171/4173/4174/4175/4999/23595/23594/9088/5347/5925/5933/6502/7027/7029/7040/7157/7272/7709/2810
Bulk	MT	hsa04360	Axon guidance	2.9e-05	0.00103	53	25/3983/84448/23365/659/7852/1944/1945/1947/1948/2041/2048/2049/2050/3984/3985/5595/4233/8440/4893/56288/5291/5335/5361/55558/5364/5532/5534/5590/5727/5880/5894/5998/29984/9475/6237/6259/7869/10509/54910/9037/10501/6714/54961/219699/1943/1969/25791/59277/10512/6405/6469/7474
Bulk	MT	hsa05150	Staphylococcus aureus infection	3.52e-05	0.00112	23	712/713/716/717/718/728/1675/3426/3108/3113/3115/3117/3119/3123/3383/3689/6404/714/2212/9103/2214/3127/6403
Bulk	MT	hsa05220	Chronic myeloid leukemia	5.56e-05	0.00161	28	25/207/208/578/598/613/1027/1488/1869/1871/9846/5604/5595/4790/4893/5291/5894/5925/5970/6464/6655/6776/6777/7040/7046/7048/7157/2122
Bulk	MT	hsa00562	Inositol phosphate metabolism	6.95e-05	0.00185	27	3613/3632/3635/51763/3636/3705/80271/9562/4534/64419/8898/9107/4952/55300/5297/5287/5291/8396/8394/8395/23396/5331/113026/5335/5728/22908/3706
Bulk	MT	hsa05222	Small cell lung cancer	7.95e-05	0.00195	32	207/208/578/598/330/1017/1027/1282/1284/1869/1871/3673/3675/3912/3915/3918/4790/5291/5728/5743/5925/5970/6256/6257/6502/7157/7188/7709/3910/3911/3913/3914
Bulk	MT	hsa05140	Leishmaniasis	9.12e-05	0.00208	27	718/1535/1536/2002/3108/3113/3115/3117/3119/3123/3689/6885/1432/5595/4615/4790/5743/5970/10454/23118/7040/2212/9103/2214/3127/3553/4689
Bulk	MT	hsa05323	Rheumatoid arthritis	0.0001	0.00213	31	527/523/6364/6349/414062/1435/1513/2919/6374/6372/3108/3113/3115/3117/3119/3123/3383/3569/3689/4050/54/7040/1437/2321/3127/3589/3553/4312/4314/8600/8741
Bulk	MT	hsa04666	Fc gamma R-mediated phagocytosis	0.000126	0.00252	31	207/208/50807/1785/9846/3635/3636/3984/3985/4067/5604/5595/5291/8394/8395/23396/5335/5338/8612/8613/5880/5894/8877/56848/6850/7408/7410/10451/2212/2214/3055
Bulk	MT	hsa05418	Fluid shear stress and atherosclerosis	0.000201	0.00361	42	90/207/208/9181/445/659/857/1535/1906/2817/2950/3162/3383/3554/10365/4217/6885/1432/4313/4318/4790/4846/1728/5155/5291/5327/5562/5590/5880/5970/6382/6714/652/1003/7157/3553/3791/4257/27035/5175/6401/7056
Bulk	MT	hsa04810	Regulation of actin cytoskeleton	0.000204	0.00361	59	9138/23365/8874/9564/7852/23191/1729/1730/1793/7430/2149/2245/2264/28964/10672/55970/10788/128239/3672/3673/3675/3689/3691/3693/3984/3985/5604/5595/4478/79784/10398/4638/4893/56288/5155/5159/5291/8396/8394/8395/23396/54776/5829/5880/5894/9475/6237/22800/6548/6655/221178/6714/54961/7410/10451/7414/2261/3678/57121
Bulk	MT	hsa04070	Phosphatidylinositol signaling system	0.000298	0.00501	32	1040/8760/8527/1609/3613/3632/3635/51763/3636/9807/3705/80271/4534/64419/8898/9107/4952/55300/5297/5287/5291/8396/8394/8395/23396/5331/113026/5335/5728/22908/3706/3710
Bulk	MT	hsa04926	Relaxin signaling pathway	0.000394	0.00607	39	59/109/112/207/208/408/409/1277/1278/1281/1282/1284/90993/1906/2769/2791/55970/5604/1432/5595/4313/4318/4790/4846/4893/5291/5331/5566/5590/5894/5970/6464/6655/6714/7040/7046/7048/4312/339403
Bulk	MT	hsa03320	PPAR signaling pathway	0.000399	0.00607	25	30/51/8309/8310/2181/2182/51703/1374/2171/2710/3158/5106/123/5467/5468/6256/6257/6319/11001/10999/10580/1593/2168/4312/5360
Bulk	MT	hsa00564	Glycerophospholipid metabolism	0.00046	0.00644	31	10554/10555/56894/1040/8760/56994/54675/8527/1609/137964/56261/23171/2820/79888/54947/254531/9926/154141/5130/5833/9489/23659/5338/8612/8613/10908/9791/81490/85465/6901/84647
Bulk	MT	hsa04657	IL-17 signaling pathway	0.000474	0.00644	30	6364/2919/2921/6374/6372/8772/8061/9641/84818/132014/3569/6885/1432/5595/4318/4790/5743/5970/6279/6280/23118/7188/6356/1437/1440/3553/3934/4312/4314/727897
Bulk	MT	hsa05230	Central carbon metabolism in cancer	0.000495	0.00644	23	207/208/2064/2539/2744/3098/5604/5595/4233/4893/5159/5213/5291/5728/5894/51548/9123/6510/8140/7157/2261/3099/80201
Bulk	MT	hsa04144	Endocytosis	0.000505	0.00644	64	116983/116988/160/161/116985/55738/10565/10564/408/409/50807/857/25978/79643/7852/9267/1601/1785/10938/30844/2264/8729/28964/156/2870/9146/3134/3482/9922/26119/93343/56288/10015/8394/8395/23396/5338/5584/5590/23550/9727/26056/11031/11021/6455/56904/64744/57154/6642/29934/6714/7037/7046/7048/112936/79720/55048/51534/100287171/9897/7456/118813/30846/2261
Bulk	MT	hsa04621	NOD-like receptor signaling pathway	0.000617	0.00757	47	118429/55054/9474/598/330/114769/834/2919/2921/1535/1536/55914/8772/2633/2634/2635/3428/9641/3569/3665/6885/1432/5595/90550/55669/4615/140609/4790/4938/4940/24145/5331/29108/5970/8737/8767/84168/10454/23118/148022/340061/7188/7205/7226/7297/3553/3710
Bulk	MT	hsa03030	DNA replication	0.00067	0.00791	15	2237/3978/4171/4173/4174/4175/5422/23649/5424/57804/56655/5983/5984/79621/6117
Bulk	MT	hsa05205	Proteoglycans in cancer	0.000737	0.0084	54	207/208/9138/23365/857/29102/2002/2064/7430/2316/8324/2817/3059/3339/3673/3693/5604/1432/5595/4233/4313/4318/4478/4893/5291/5329/5335/54776/5566/5727/5829/5894/9475/6237/22800/6382/6548/6655/6714/7040/7057/7078/7157/7410/2318/11211/8325/3678/3710/3791/5328/6469/7472/7474
Bulk	MT	hsa04370	VEGF signaling pathway	0.000786	0.00864	21	207/208/5604/1432/5595/9261/7867/4846/4893/5291/5335/5532/5534/5743/5829/5880/5894/8877/56848/6714/3791
Bulk	MT	hsa04151	PI3K-Akt signaling pathway	0.000907	0.00964	86	207/208/598/894/896/1017/1027/1277/1278/1282/1284/1291/1292/1293/1311/90993/200186/1435/54541/1944/1945/9470/2064/2149/2264/2309/2791/55970/2997/3563/3566/3569/3575/3667/3672/3673/3675/3691/3693/3912/3915/3918/5604/5595/4233/4602/4790/4846/4893/5106/5155/5159/5291/29941/5519/5525/5526/5562/5728/5894/5970/6256/6655/6696/6794/6850/7057/7058/3371/7157/1436/1440/1943/1969/2069/2261/2321/3678/3791/391…
Bulk	MT	hsa04062	Chemokine signaling pathway	0.000988	0.0102	50	109/112/207/208/408/409/9564/6364/6349/414062/2919/2921/6374/6372/7852/2309/2791/55970/156/2870/2931/4067/5604/5595/4790/4893/56288/5291/5331/5566/5590/2185/5829/5880/5894/5970/9475/6464/6655/6714/6777/6366/7410/10451/6356/6362/6369/2833/3055/57580
Bulk	MT	hsa05219	Bladder cancer	0.00105	0.0105	16	1869/1871/2064/5604/5595/4313/4318/4893/5894/11186/5925/6714/7057/7157/2261/4312
Bulk	MT	hsa05144	Malaria	0.0012	0.0116	18	2532/1311/3383/3569/3689/4035/4233/4615/6382/7040/7057/7058/1440/3043/3553/5175/6401/6403
Bulk	MT	hsa04218	Cellular senescence	0.00133	0.012	44	207/208/890/9133/894/896/983/1017/1111/1869/1871/1874/2113/2305/2308/2309/3134/3569/5604/1432/5595/9261/90550/4361/4605/4790/4893/5291/5532/5534/5728/5894/5925/5933/5970/6237/22800/5054/7040/7046/7048/7157/677/3710
Bulk	MT	hsa04931	Insulin resistance	0.00134	0.012	32	207/208/1374/90993/200186/2308/2997/3569/3667/10724/4790/4846/7376/5106/5291/79660/5509/5562/5564/5590/5728/5524/5970/6195/6196/6197/11001/10999/9021/6720/9882/57761
Bulk	MT	hsa04974	Protein digestion and absorption	0.00136	0.012	28	59272/1306/80781/1277/1278/1281/1282/1284/1289/1290/1291/1292/1293/1294/2006/6510/1308/1303/50509/1359/10008/8645/3783/3784/4224/5646/6550/7512
Bulk	MT	hsa04064	NF-kappa B signaling pathway	0.00156	0.0135	29	597/598/330/29775/1459/3383/3554/4050/4067/6885/4615/4790/4791/55367/5335/5743/5970/5971/8737/6366/6850/10454/23118/148022/7188/7706/3553/5328/8600
Bulk	MT	hsa05146	Amoebiasis	0.00187	0.0157	29	1277/1278/1281/1282/1284/2919/2767/2769/3554/3569/3689/3912/3915/3918/4790/5291/5331/5566/5970/5272/7040/7414/1437/3553/3910/3911/3913/3914/4583
Bulk	MT	hsa00310	Lysine degradation	0.00206	0.0168	20	38/39/219/217/224/1743/2146/3033/9757/8085/387893/4967/85007/51268/5351/5352/9739/23067/29072/6839
Bulk	MT	hsa04072	Phospholipase D signaling pathway	0.00232	0.0185	40	109/112/10554/10555/56894/207/208/9267/8527/1609/1785/2149/9846/10672/5604/5595/4893/5155/5159/5291/8394/8395/23396/5331/5335/5338/8612/8613/2185/5894/6237/22800/6464/6655/8877/56848/6850/2207/2918/57121
Bulk	MT	hsa01522	Endocrine resistance	0.00263	0.0205	29	109/112/207/208/638/10498/1027/1869/1871/2064/182/3714/5604/1432/5595/4313/4318/4854/4893/5291/5566/5894/5925/6464/6655/6667/6714/7157/4851
Bulk	MT	hsa04659	Th17 cell differentiation	0.00275	0.0209	31	3108/3113/3115/3117/3119/3123/3554/3566/3569/1432/5595/4790/4794/5335/5532/5534/5914/5970/6256/6257/6776/6777/6778/915/920/7040/7046/7048/7297/3127/3553
Bulk	MT	hsa04670	Leukocyte transendothelial migration	0.00302	0.0224	32	9564/9076/24146/7852/1535/1536/7430/50848/3383/3689/1432/4313/4318/4478/10398/5291/5335/2185/5829/5880/9475/6494/1003/137075/7070/7408/7410/10451/7414/90952/4689/5175
Bulk	MT	hsa04975	Fat digestion and absorption	0.00316	0.0228	15	39/10554/10555/8694/84649/8612/8613/949/10999/1056/2168/80168/346606/4547/84647
Bulk	MT	hsa00561	Glycerolipid metabolism	0.00322	0.0228	20	10554/10555/56894/219/217/224/8694/84649/8527/1609/2710/132158/137964/154141/8612/8613/26007/1056/80168/346606
Bulk	MT	hsa04210	Apoptosis	0.00378	0.0261	37	207/208/578/27113/597/598/637/330/332/840/1512/1513/1520/153090/8772/3002/3563/4001/84823/5604/4217/5595/4790/4893/10038/143/55367/5291/5894/5970/8737/8795/8743/7157/1439/3710/8797
Bulk	MT	hsa05223	Non-small cell lung cancer	0.00385	0.0261	21	207/208/578/1869/1871/2064/2309/5604/5595/4893/5291/5335/5894/11186/5925/6256/6257/6655/6776/6777/7157
Bulk	MT	hsa04611	Platelet activation	0.00409	0.0263	34	109/112/207/208/9138/23365/1277/1278/1281/2149/83706/10672/3673/4067/1432/5595/4638/4846/84876/5291/5331/5566/5584/5590/9475/8773/6714/6786/6850/7408/2207/2212/3710/7450
Bulk	MT	hsa01521	EGFR tyrosine kinase inhibitor resistance	0.00409	0.0263	24	207/208/598/9470/2064/2309/2621/3569/5604/5595/4233/4893/5155/5159/5291/5335/5728/5894/6464/6655/6714/558/2261/3791
Bulk	MT	hsa04658	Th1 and Th2 cell differentiation	0.00412	0.0263	27	3108/3113/3115/3117/3119/3123/3566/182/3714/9794/1432/5595/4790/4794/4854/5335/5532/5534/5970/6776/6777/6778/915/920/7297/3127/4851
Bulk	MT	hsa04722	Neurotrophin signaling pathway	0.00439	0.0274	33	25/207/208/2309/3656/3667/5604/4215/4217/1432/5595/9261/4790/4794/4893/5291/5335/11108/5663/5894/2889/5970/8767/6195/6196/6197/25970/10019/6464/6272/6655/7157/398
Bulk	MT	hsa05215	Prostate cancer	0.00456	0.0279	28	207/208/1017/1027/90993/1869/1871/2064/2308/2950/5604/5595/4318/4790/4893/5155/5159/5291/5327/5728/5894/5925/5970/6655/7157/4314/5328/7113
Bulk	MT	hsa04152	AMPK signaling pathway	0.00505	0.0304	33	31/79602/207/208/51719/10645/890/1080/1374/90993/200186/2194/2308/2309/2997/3172/3667/6885/5106/5208/5209/5213/5291/5468/5519/5525/5526/5562/5564/6319/6720/6794/8408
Bulk	MT	hsa05133	Pertussis	0.00515	0.0304	23	712/713/716/717/718/834/840/6374/6372/3569/3394/3689/1432/5595/4615/4790/29108/5970/710/714/148022/3553/3678
Bulk	MT	hsa04122	Sulfur relay system	0.00609	0.0349	5	90353/348180/27304/4357/7263
Bulk	MT	hsa05226	Gastric cancer	0.00614	0.0349	39	207/208/8312/8313/578/1017/1027/1855/1856/1857/1869/1871/2064/23401/8324/4041/5604/5595/4233/4292/4893/5291/5894/5925/6256/6257/6464/6655/7040/7046/7048/7157/1045/11211/8325/4583/6469/7472/7474
Bulk	MT	hsa05225	Hepatocellular carcinoma	0.00637	0.0357	43	207/208/8312/8313/578/598/1855/1856/1857/1869/1871/2002/23401/8324/2950/3162/4041/5604/5595/4233/1728/4893/55193/55274/5291/5335/5728/5894/5925/6464/6599/6603/6655/7040/7046/7048/7157/7296/11211/8325/4257/7472/7474
Bulk	MT	hsa04071	Sphingolipid signaling pathway	0.00713	0.0388	32	4363/207/208/637/9846/10672/5604/4217/1432/5595/4790/4846/4893/5291/5331/5338/5519/5525/5526/5590/5728/5880/5894/5970/9475/130367/8877/56848/9517/7157/2207/1901
Bulk	MT	hsa04137	Mitophagy - animal	0.00718	0.0388	20	55626/9474/79065/598/23786/1459/1869/2309/55669/4893/192111/65018/5970/6237/22800/6667/6714/7030/7157/8408
Bulk	MT	hsa05152	Tuberculosis	0.00755	0.0402	45	207/208/23365/527/637/718/1054/11151/1520/8772/3108/3113/3115/3117/3119/3123/3569/3656/3689/1432/5595/9902/4615/4790/4800/4801/4802/5532/5534/5894/5970/5993/8625/8767/8877/56848/6714/6850/7040/2207/2212/9103/2214/3127/3553
Bulk	MT	hsa05221	Acute myeloid leukemia	0.00862	0.0451	20	207/208/597/5604/5595/4790/4893/5291/5292/5467/5894/5914/5970/6655/6688/6776/6777/1050/1436/1437
Bulk	MT	hsa04640	Hematopoietic cell lineage	0.00892	0.0459	27	947/1435/3108/3113/3115/3117/3119/3123/3554/3563/3566/3569/3575/3672/3673/3675/915/920/7037/290/1436/1437/1440/3127/3589/3553/3678
Bulk	MT	hsa05163	Human cytomegalovirus infection	0.0099	0.0501	54	109/112/207/208/9138/9826/23365/578/9564/637/6349/414062/90993/7852/1869/1871/2002/8772/2767/10672/2791/55970/3134/3554/3569/5604/1432/5595/4790/4893/5291/5331/5532/5534/5566/5734/5743/2185/5829/5880/5894/5925/5970/8737/9475/6655/6667/6714/6890/340061/7157/7188/3553/3710
10X	NT	hsa04144	Endocytosis	0.00537	0.491	18	23527/10095/29082/9266/22905/2869/3561/4193/93343/80223/4218/4087/60682/11267/10617/9101/79720/27183
10X	NT	hsa04120	Ubiquitin mediated proteolysis	0.00587	0.491	12	330/57448/55294/8924/10075/4193/55236/7325/140739/55284/7337/51366
10X	NT	hsa03015	mRNA surveillance pathway	0.00755	0.491	9	11052/7919/81608/10767/124540/5527/5529/8731/55339
10X	NT	hsa04215	Apoptosis - multiple species	0.00764	0.491	5	596/10018/330/57448/27429
10X	NT	hsa05169	Epstein-Barr virus infection	0.00961	0.494	15	596/952/960/440275/3066/3551/4193/5336/51082/5435/548644/3516/7979/9519/7514
Smart-seq2	NT	hsa04623	Cytosolic DNA-sensing pathway	0.000159	0.0399	9	834/6351/9560/388372/23586/9533/10623/51728/29110
Smart-seq2	NT	hsa03013	RNA transport	0.000365	0.0456	15	8892/8891/8890/54960/4686/79023/53371/79902/4927/11097/56000/55916/10419/51095/11260
Smart-seq2	NT	hsa03018	RNA degradation	0.000889	0.0741	9	9337/9125/55802/167227/5394/51010/5393/255967/5073
Smart-seq2	NT	hsa04120	Ubiquitin mediated proteolysis	0.00142	0.0888	12	8453/8450/1643/55120/8925/4281/4734/10401/25898/9886/7189/9039
Smart-seq2	NT	hsa05168	Herpes simplex infection	0.00632	0.316	13	1017/23586/64135/3434/56000/4938/4939/6732/51616/29110/6908/7157/7189
Smart-seq2	NT	hsa05162	Measles	0.00963	0.344	10	1017/23586/64135/4938/4939/25898/29110/7099/7157/7189
Smart-seq2	NT	hsa05222	Small cell lung cancer	0.00964	0.344	8	578/1017/1643/3685/3915/5915/7157/7189
Bulk	NT	hsa04610	Complement and coagulation cascades	1.35e-14	4.22e-12	35	712/714/717/725/727/729/732/733/629/1675/2160/2161/2147/2153/2243/2244/3689/3818/3827/5624/3053/5345/719/720/721/722/731/735/2165/2155/2158/10747/4153/5340/11326
Bulk	NT	hsa00260	Glycine, serine and threonine metabolism	4.48e-13	4.89e-11	23	189/501/635/55349/1491/29958/2593/23464/2731/132158/27232/4128/4129/51268/1757/113675/6470/6472/64902/875/102724560/1610/10993
Bulk	NT	hsa00830	Retinol metabolism	4.69e-13	4.89e-11	30	126/1558/1551/1579/8694/10901/317749/8630/8228/157506/8608/124/127/130/316/1543/1544/1548/1555/1562/1559/1576/54658/54657/54600/79799/7365/7366/7363/7364
Bulk	NT	hsa00982	Drug metabolism - cytochrome P450	7.46e-12	5.84e-10	30	126/1558/1571/2328/2329/2330/4128/4129/4257/124/127/130/316/1544/1548/1555/1559/1565/107987478/107987479/1576/2939/54658/54657/54600/79799/7365/7366/7363/7364
Bulk	NT	hsa04146	Peroxisome	9.74e-11	6.1e-09	31	5825/51/8309/8310/2180/189/570/1384/8528/26063/10901/1962/2053/3417/84769/4598/196743/55825/8800/92960/5194/5195/5830/5190/51268/5827/11001/1610/54363/51179/7498
Bulk	NT	hsa03320	PPAR signaling pathway	1.44e-09	7.52e-08	27	51/8309/8310/2180/1374/1376/1593/1962/2168/9415/2710/3158/10062/5105/5106/440503/5465/6256/6257/6319/11001/10999/10998/116519/1582/5346/729359
Bulk	NT	hsa05204	Chemical carcinogenesis	1.76e-09	7.89e-08	29	126/1646/1558/1571/1551/3290/4257/6817/6799/124/127/130/1543/1544/1548/1562/1559/1576/2939/10/6822/54658/54657/54600/79799/7365/7366/7363/7364
Bulk	NT	hsa00980	Metabolism of xenobiotics by cytochrome P450	5.75e-09	2.25e-07	27	126/22977/1571/3290/4257/124/127/130/1543/1544/1548/1555/1559/1565/107987478/107987479/1576/2939/6822/54658/54657/54600/79799/7365/7366/7363/7364
Bulk	NT	hsa00380	Tryptophan metabolism	2.87e-08	9.99e-07	18	130013/125061/219/501/1644/1962/2639/23498/3033/4128/4129/4967/55753/51166/316/1543/1544/6999
Bulk	NT	hsa00140	Steroid hormone biosynthesis	5.47e-08	1.71e-06	22	1646/1109/1571/1551/3290/3294/8630/51478/6715/6718/1543/1544/1576/6716/54658/54657/54600/79799/7365/7366/7363/7364
Bulk	NT	hsa00071	Fatty acid degradation	1.73e-07	4.91e-06	18	35/36/51/8310/2180/126/219/501/1374/1376/1579/1962/2639/3033/124/127/130/284541
Bulk	NT	hsa04976	Bile secretion	5.32e-07	1.39e-05	23	5243/5244/8714/570/8431/5566/6256/949/6580/10998/6522/200931/8647/1244/64240/64241/366/1576/10864/10599/28234/6822/7363
Bulk	NT	hsa01200	Carbon metabolism	7.64e-07	1.84e-05	31	35/48/84532/189/230/1373/1737/1743/1962/2027/2731/132158/84706/9563/3417/4967/55753/5091/5095/5096/283871/5631/113675/6470/6472/2875/54363/51179/5313/10993/26007
Bulk	NT	hsa04931	Insulin resistance	1.27e-06	2.83e-05	29	32/207/208/1374/200186/2538/8660/51085/4790/10062/5105/5106/5465/79660/5507/5565/5524/5792/5834/5836/6195/11001/10999/10998/6514/6720/84699/2998/57761
Bulk	NT	hsa00630	Glyoxylate and dicarboxylate metabolism	1.62e-06	3.38e-05	13	48/125061/189/2731/132158/112817/5095/5096/283871/6470/6472/54363/51179
Bulk	NT	hsa01212	Fatty acid metabolism	4.12e-06	8.06e-05	17	35/36/51/8310/2180/1374/1376/1962/54898/3992/9415/2194/201562/3033/27349/55825/6319
Bulk	NT	hsa01230	Biosynthesis of amino acids	4.7e-06	8.66e-05	22	48/5832/230/383/1373/1491/2027/84706/3417/4143/162417/5091/5631/113675/6470/6472/875/102724560/2875/5313/10993/6898
Bulk	NT	hsa01040	Biosynthesis of unsaturated fatty acids	7.34e-06	0.000128	11	122970/51/8310/570/54898/3992/9415/201562/55825/6319/641371
Bulk	NT	hsa00350	Tyrosine metabolism	8.37e-06	0.000138	14	126/1621/1644/2184/2954/3081/3242/4128/4129/124/127/130/316/6898
Bulk	NT	hsa00120	Primary bile acid biosynthesis	1.81e-05	0.000284	9	8309/1109/570/1593/51302/80270/10998/6718/1582
Bulk	NT	hsa00280	Valine, leucine and isoleucine degradation	1.91e-05	0.000285	16	18/35/36/219/501/594/1962/3033/3157/3158/3712/64087/5095/5096/64902/316
Bulk	NT	hsa04979	Cholesterol metabolism	3.41e-05	0.000485	16	19/27329/344/1593/3931/26119/3990/4035/949/8647/64240/64241/55908/337/4018/255738
Bulk	NT	hsa05150	Staphylococcus aureus infection	4.19e-05	0.00057	17	712/714/717/727/629/1675/3117/3118/3689/6404/719/720/721/2214/10747/4153/5340
Bulk	NT	hsa00983	Drug metabolism - other enzymes	5.03e-05	0.000656	21	8824/1571/1806/4257/1548/1576/1807/2939/10/83549/54658/54657/54600/79799/7365/7366/7363/7364/51733/151531/7498
Bulk	NT	hsa00340	Histidine metabolism	5.41e-05	0.000677	10	219/501/144193/84735/10841/3176/4128/4129/3034/131669
Bulk	NT	hsa00860	Porphyrin and chlorophyll metabolism	6.34e-05	0.000763	14	210/1356/1371/2235/3052/3162/54658/54657/54600/79799/7365/7366/7363/7364
Bulk	NT	hsa00650	Butanoate metabolism	7.07e-05	0.000819	11	18/35/123876/348158/54988/7915/622/1962/3033/3157/3158
Bulk	NT	hsa00270	Cysteine and methionine metabolism	0.000148	0.00165	14	191/635/23743/1036/1491/2729/4143/113675/64902/875/102724560/10993/6898/7263
Bulk	NT	hsa04975	Fat digestion and absorption	0.000205	0.00221	13	19/8694/84649/2168/5320/949/10999/64240/64241/337/80168/4547/29881
Bulk	NT	hsa00053	Ascorbate and aldarate metabolism	0.000268	0.0028	10	219/501/54658/54657/54600/79799/7365/7366/7363/7364
Bulk	NT	hsa02010	ABC transporters	0.000447	0.00451	13	19/20/23460/5243/5244/22/8714/368/5825/8647/1244/64240/64241
Bulk	NT	hsa00232	Caffeine metabolism	0.000578	0.00565	4	1544/1548/10/7498
Bulk	NT	hsa00670	One carbon pool by folate	0.000612	0.0058	8	10840/471/1719/10841/4522/10588/6470/6472
Bulk	NT	hsa04152	AMPK signaling pathway	0.000678	0.00595	25	32/148/207/84335/208/1374/200186/2194/2538/3172/8660/5105/5106/5209/5519/5528/5565/6319/6720/6794/55437/84699/2998/5207/8408
Bulk	NT	hsa00250	Alanine, aspartate and glutamate metabolism	0.000684	0.00595	11	18/189/8659/7915/1373/8528/2346/27165/84706/64902/2875
Bulk	NT	hsa05020	Prion diseases	0.000684	0.00595	11	712/714/727/729/732/733/6352/2002/5566/731/735
Bulk	NT	hsa01523	Antifolate resistance	0.000952	0.00805	10	8714/471/1719/2350/2356/8836/4790/6470/6472/1244
Bulk	NT	hsa00561	Glycerolipid metabolism	0.00141	0.0116	15	56894/219/501/8694/84649/2710/132158/57678/84803/137964/3990/9663/80168/80339/26007
Bulk	NT	hsa00010	Glycolysis / Gluconeogenesis	0.00163	0.0131	16	84532/126/219/501/230/1737/2027/2538/130589/5105/5106/5236/124/127/130/5313
Bulk	NT	hsa00330	Arginine and proline metabolism	0.00168	0.0131	13	79814/5832/219/8659/501/383/84735/2593/112817/4128/4129/58510/1610
Bulk	NT	hsa00620	Pyruvate metabolism	0.00185	0.0141	11	32/84532/219/501/1737/197257/5091/5105/5106/134526/5313
Bulk	NT	hsa04920	Adipocytokine signaling pathway	0.00192	0.0143	16	32/2180/207/208/1374/2538/8660/4790/4793/5105/5106/5465/5565/6256/6257/6794
Bulk	NT	hsa00770	Pantothenate and CoA biosynthesis	0.00237	0.0173	7	1806/5167/53354/79646/1807/51733/8876
Bulk	NT	hsa00020	Citrate cycle (TCA cycle)	0.00299	0.0213	9	48/1737/1743/3417/4967/55753/5091/5105/5106
Bulk	NT	hsa04922	Glucagon signaling pathway	0.00528	0.0367	20	32/207/208/1374/200186/2538/5105/5106/5140/5465/5534/5565/5566/5834/5836/6514/84699/2642/2998/5207
Bulk	NT	hsa00564	Glycerophospholipid metabolism	0.00586	0.0399	19	56894/56994/54675/55224/57678/84803/137964/2819/3931/10162/9926/9663/79143/5833/5320/10908/9791/85465/64850
Bulk	NT	hsa00360	Phenylalanine metabolism	0.00622	0.0414	6	1644/3242/4128/4129/10249/6898
Bulk	NT	hsa00040	Pentose and glucuronate interconversions	0.00745	0.0486	9	6652/54658/54657/54600/79799/7365/7366/7363/7364
Bulk	NT	hsa00310	Lysine degradation	0.0078	0.0498	13	219/501/8424/1743/1962/2639/3033/4967/55753/51268/5352/80854/51166
Bulk	NT	hsa01210	2-Oxocarboxylic acid metabolism	0.0085	0.0532	6	48/84706/3417/162417/51166/2875
10X	PT	hsa05210	Colorectal cancer	0.000425	0.0622	9	324/10018/2932/3845/5599/6198/4087/4089/6932
10X	PT	hsa04068	FoxO signaling pathway	0.000724	0.0622	11	472/10018/11337/3479/3845/5599/5105/5170/4087/4089/6789
10X	PT	hsa04934	Cushing's syndrome	0.000765	0.0622	12	324/775/776/818/1385/2773/2932/3708/4297/5087/5151/6932
10X	PT	hsa04723	Retrograde endocannabinoid signaling	0.00185	0.11	11	775/776/2773/10681/3708/5599/126328/51079/4704/4719/4729
10X	PT	hsa04728	Dopaminergic synapse	0.00243	0.11	10	775/776/818/9575/1385/2773/10681/2932/3708/5599
10X	PT	hsa04120	Ubiquitin mediated proteolysis	0.00337	0.11	10	55294/8925/8924/9063/25898/6477/55236/140739/7337/9354
10X	PT	hsa05202	Transcriptional misregulation in cancer	0.00381	0.11	12	472/904/2005/440093/3206/3248/3479/4297/4300/5087/5966/862
10X	PT	hsa04713	Circadian entrainment	0.00382	0.11	8	775/776/818/1385/2773/10681/2977/3708
10X	PT	hsa05213	Endometrial cancer	0.00414	0.11	6	324/2932/3611/3845/5170/6932
10X	PT	hsa00310	Lysine degradation	0.00451	0.11	6	501/79813/2146/4297/51111/64324
10X	PT	hsa05016	Huntington's disease	0.00512	0.114	12	1385/3708/126328/51079/4704/4719/4729/5435/548644/6391/9519/7019
10X	PT	hsa05010	Alzheimer's disease	0.00564	0.115	11	637/775/776/2932/3708/126328/51079/4704/4719/4729/6391
10X	PT	hsa04932	Non-alcoholic fatty liver disease (NAFLD)	0.00611	0.115	10	10018/637/2932/5599/126328/51079/4704/4719/4729/6391
10X	PT	hsa04927	Cortisol synthesis and secretion	0.00673	0.117	6	775/776/1385/3708/5087/5151
10X	PT	hsa04924	Renin secretion	0.00725	0.118	6	775/776/1385/2773/2977/3708
10X	PT	hsa04714	Thermogenesis	0.00772	0.118	13	57492/55744/116228/1385/152831/3845/126328/51079/4704/4719/4729/6198/6391
10X	PT	hsa04725	Cholinergic synapse	0.00958	0.137	8	775/776/818/1385/2773/10681/3708/3845
Smart-seq2	PT	hsa00230	Purine metabolism	0.000921	0.0856	9	100/132/56985/29922/87178/10714/9533/10621/5471
Smart-seq2	PT	hsa04668	TNF signaling pathway	0.00105	0.0856	7	9530/2921/3569/6885/1326/6401/7412
Smart-seq2	PT	hsa04064	NF-kappa B signaling pathway	0.0025	0.136	6	6366/6351/6885/5328/7099/7412
Smart-seq2	PT	hsa05144	Malaria	0.00541	0.185	4	3569/6401/7099/7412
Smart-seq2	PT	hsa03018	RNA degradation	0.00568	0.185	5	25904/51013/5393/10200/87178
Smart-seq2	PT	hsa05134	Legionellosis	0.00815	0.221	4	842/2921/3569/7099
Bulk	PT	hsa00532	Glycosaminoglycan biosynthesis - chondroitin sulfate / dermatan sulfate	1.56e-07	4.92e-05	13	126792/11285/54480/50515/166012/113189/51363/9469/337876/55790/55454/64131/64132
Bulk	PT	hsa04360	Axon guidance	8.01e-07	0.000126	48	25/84448/22885/91653/816/1944/1947/1949/1969/2044/2050/2242/3265/3984/3985/8440/25791/4893/9423/59277/5058/10298/56288/50855/5335/5362/55558/5364/5532/5534/5881/29984/6091/7869/9723/6405/10509/54910/54437/10501/9353/6608/6714/54434/54961/3897/219699/54361
Bulk	PT	hsa04010	MAPK signaling pathway	4.9e-06	0.000514	68	207/208/408/409/8912/784/27092/994/1436/80824/1849/1850/1944/1969/2064/2065/8817/2264/2324/2768/3265/3654/5604/4296/7786/4215/9064/8491/5600/6300/5603/1432/5598/9479/23542/23162/9261/7867/22808/4615/4772/4790/4791/4893/5058/5155/56034/5156/5532/5534/5566/5567/5881/5923/10235/5970/5971/6195/6196/8986/6655/6722/10454/23118/9344/7046/7186/7423
Bulk	PT	hsa04144	Endocytosis	9.21e-06	0.000725	58	116983/116986/116988/116985/64411/55738/10564/408/409/55616/23624/79643/9267/9265/1759/1785/30845/29924/2264/2350/8729/28964/156/2870/9146/3265/3482/26119/89853/23327/56288/50855/5156/8394/23396/5338/5371/5584/5662/9727/26056/11021/80230/6456/56904/64744/57154/29934/6714/7046/112936/55048/155382/100287171/253725/9897/7456/118813
Bulk	PT	hsa04370	VEGF signaling pathway	1.6e-05	0.000916	21	207/208/3265/5604/5600/6300/5603/1432/9261/7867/4846/4893/5335/5532/5534/5829/5881/25759/8877/56848/6714
Bulk	PT	hsa04658	Th1 and Th2 cell differentiation	2.03e-05	0.000916	28	920/3111/3117/3118/3119/3566/3714/3717/4094/9794/84441/5600/6300/5603/1432/4772/4790/4793/4794/4851/4853/5335/5532/5534/5970/6776/6777/7297
Bulk	PT	hsa04340	Hedgehog signaling pathway	2.04e-05	0.000916	18	408/409/91653/1455/2121/132884/23291/2619/2735/2736/156/3549/374654/5566/5567/8643/6608/57154
Bulk	PT	hsa04722	Neurotrophin signaling pathway	3.29e-05	0.00129	33	25/207/208/816/2549/3265/3654/3667/5604/4215/5600/6300/5603/1432/5598/9261/4790/4793/4794/4893/5335/11108/5580/5664/2889/5970/6195/6196/25970/10603/10019/25759/6655
Bulk	PT	hsa04015	Rap1 signaling pathway	9.2e-05	0.00297	48	112/115/207/208/64411/9564/999/1436/1813/1944/1969/8817/2264/2324/2775/3265/3689/1902/5604/5600/6300/5603/1432/22808/4893/56288/50855/5155/56034/5156/5331/5335/5584/25865/5881/5900/5909/2889/11069/10235/83593/10636/6494/23094/6714/7074/7410/7423
Bulk	PT	hsa04072	Phospholipase D signaling pathway	9.42e-05	0.00297	37	112/115/55326/185/207/208/553/9267/9265/1609/1759/1785/2207/2549/9846/2768/3265/1902/5604/22808/4893/5155/56034/5156/8394/23396/5331/5335/5338/2185/5900/11069/25759/6655/8877/56848/6850
Bulk	PT	hsa04330	Notch signaling pathway	0.000109	0.00313	17	1487/1840/151636/23220/1855/1856/1857/3714/3955/9794/84441/4242/4851/4853/9253/5664/5986
Bulk	PT	hsa05217	Basal cell carcinoma	0.00016	0.00421	20	8312/578/1855/1856/1857/8321/2535/7855/8324/8325/2735/2736/374654/8643/6608/83439/7472/7482/54361/7483
Bulk	PT	hsa00514	Other types of O-glycan biosynthesis	0.000284	0.00679	10	8704/727936/3955/4242/23509/23275/10585/5986/6487/6480
Bulk	PT	hsa04390	Hippo signaling pathway	0.000302	0.00679	37	8312/27113/654/353500/656/999/1741/1742/1855/1856/1857/23291/8321/2535/7855/8324/8325/2736/3689/26524/3996/56288/50855/5584/23513/4092/83439/8463/7005/7004/7046/7159/7472/7482/54361/7483/126374
Bulk	PT	hsa04659	Th17 cell differentiation	0.00037	0.00776	28	920/3111/3117/3118/3119/53342/9466/3566/3717/5600/6300/5603/1432/4772/4790/4793/4794/5335/5532/5534/5914/5970/6256/6257/6776/6777/7046/7297
Bulk	PT	hsa05205	Proteoglycans in cancer	0.000394	0.00776	45	207/208/9138/816/2064/2065/8321/2535/7855/8324/8325/2549/3059/3265/3549/3693/5604/5600/6300/5603/1432/22808/4893/5058/5335/54776/5566/5567/5777/5829/6382/6385/6548/6608/6655/6714/7074/7291/117581/7410/7448/7472/7482/54361/7483
Bulk	PT	hsa04150	mTOR signaling pathway	0.000425	0.00787	36	207/84335/208/81617/1855/1856/1857/201163/8321/2535/7855/8324/8325/3265/3667/4041/5604/79109/64223/8131/4893/55615/6195/6196/57521/10325/8140/6655/6794/9894/8408/84219/7472/7482/54361/7483
Bulk	PT	hsa04920	Adipocytokine signaling pathway	0.000614	0.0105	20	32/2180/2182/207/208/10645/1374/126129/3667/3717/4790/4793/4794/5564/5565/5970/6256/6257/6794/7186
Bulk	PT	hsa04934	Cushing's syndrome	0.000631	0.0105	36	112/115/185/79798/9070/8312/8912/816/1030/90993/1855/1856/1857/1869/8321/2535/7855/8324/8325/2767/3776/3777/8085/5604/4221/5331/5566/5567/949/6667/83439/11091/7472/7482/54361/7483
Bulk	PT	hsa05226	Gastric cancer	0.00068	0.0107	35	5243/207/208/8312/578/999/1030/1855/1856/1857/1869/2064/8817/23401/8321/2535/7855/8324/8325/2549/3265/4041/5604/4292/4893/6256/6257/25759/6655/83439/7046/7472/7482/54361/7483
Bulk	PT	hsa04550	Signaling pathways regulating pluripotency of stem cells	0.000785	0.0114	33	91/207/208/8312/648/1855/1856/1857/2264/8321/2535/7855/8324/8325/3265/3625/3717/3976/5604/5600/6300/5603/1432/4893/84759/7703/10336/4093/6929/7472/7482/54361/7483
Bulk	PT	hsa05165	Human papillomavirus infection	0.000797	0.0114	67	207/208/527/155066/8312/578/1101/1280/1298/1311/92359/90993/1741/1855/1856/1857/1869/8321/2535/7855/8324/8325/79885/10013/55502/3265/22801/3675/3680/3691/3693/3911/3955/3996/9794/84441/5604/4242/4790/4851/4853/4893/56288/50855/5526/5566/5567/5584/5829/5970/5986/23513/9368/6655/6696/6773/83439/7059/148022/3371/7148/7297/7448/7472/7482/54361/7483
Bulk	PT	hsa04310	Wnt signaling pathway	0.000948	0.013	34	8312/816/57680/1487/56998/80319/1855/1856/1857/23291/23401/8321/2535/7855/8324/8325/4041/4772/5331/5467/5532/5534/4007/5566/5567/5881/6422/6425/83439/8840/7472/7482/54361/7483
Bulk	PT	hsa04625	C-type lectin receptor signaling pathway	0.00124	0.0158	26	207/208/602/2207/3265/53342/4046/5600/6300/5603/1432/9261/22808/4772/4790/4791/4893/5058/5532/5534/5580/5970/5971/6714/6773/6850
Bulk	PT	hsa04910	Insulin signaling pathway	0.00125	0.0158	32	31/32/207/208/2194/2203/2319/2645/2997/3265/3636/3667/5604/4893/79660/89801/5564/5565/5566/5567/5575/5577/5584/5792/5834/5836/2889/57521/10603/25759/6655/6720
Bulk	PT	hsa04810	Regulation of actin cytoskeleton	0.00159	0.0192	45	2909/9138/9459/9564/1729/2245/8817/2264/28964/2768/3265/22801/3675/3680/3689/3691/3693/3984/3985/1902/5604/22808/4628/79784/4893/5058/10298/56288/5155/56034/5156/8396/8394/23396/54776/5829/5881/6548/6655/6714/54434/54961/7074/9087/7410
Bulk	PT	hsa04931	Insulin resistance	0.00192	0.0222	26	32/207/208/1374/90993/2997/3667/51085/4790/4846/10062/79660/5564/5565/5580/5524/5792/5834/5836/5970/6195/6196/376497/11000/10999/6720
Bulk	PT	hsa04917	Prolactin signaling pathway	0.00197	0.0222	19	207/208/2645/3265/3717/5604/5600/6300/5603/1432/4790/4893/5970/25759/9306/6655/6714/6776/6777
Bulk	PT	hsa05224	Breast cancer	0.00215	0.0233	33	207/208/8312/578/1855/1856/1857/1869/2064/8817/2324/23401/8321/2535/7855/8324/8325/3265/3714/4041/5604/4791/4851/4853/4893/25759/6655/6667/83439/7472/7482/54361/7483
Bulk	PT	hsa05221	Acute myeloid leukemia	0.00242	0.0254	18	207/208/1436/3265/5604/4790/4893/8864/11040/5371/5467/5914/5970/6655/6688/6776/6777/83439
Bulk	PT	hsa05166	HTLV-I infection	0.00251	0.0255	51	112/115/207/208/29882/8881/1030/23373/1855/1856/1857/1869/8321/2535/7855/8324/8325/3111/3117/3118/3119/3265/3689/4215/22808/4487/4772/4790/4791/4893/5155/5156/5424/57804/5532/5534/5566/5567/5970/5971/6688/6722/6776/6777/6929/7046/94241/7472/7482/54361/7483
Bulk	PT	hsa04062	Chemokine signaling pathway	0.00301	0.0297	39	112/115/207/208/408/409/9564/9560/388372/6352/2268/54331/156/2870/2931/3265/3717/5604/4790/4793/4893/5058/56288/5331/57580/5566/5567/5580/2185/5829/10235/5970/25759/6655/6714/6773/6777/7074/7410
Bulk	PT	hsa04664	Fc epsilon RI signaling pathway	0.00345	0.0329	18	207/208/240/241/2207/9846/3265/5604/5600/6300/5603/1432/4893/5335/5881/6655/6850/7410
Bulk	PT	hsa04660	T cell receptor signaling pathway	0.00384	0.0342	24	207/208/920/3265/5604/5600/6300/5603/1432/8440/4772/4790/4793/4794/4893/5058/10298/5335/5532/5534/5777/5970/6655/7410
Bulk	PT	hsa04916	Melanogenesis	0.00384	0.0342	24	112/115/816/90993/1855/1856/1857/8321/2535/7855/8324/8325/2775/3265/5604/4893/5331/5566/5567/83439/7472/7482/54361/7483
Bulk	PT	hsa05140	Leishmaniasis	0.0039	0.0342	19	3111/3117/3118/3119/3654/3689/3717/5600/6300/5603/1432/4615/4790/4793/5777/5970/10454/23118/2214
Bulk	PT	hsa05030	Cocaine addiction	0.00451	0.0378	14	90993/1644/1742/1813/26086/2906/4129/4790/84152/5566/5567/5970/8787/6570
Bulk	PT	hsa00061	Fatty acid biosynthesis	0.00457	0.0378	6	31/32/2180/2182/2194/27349
Bulk	PT	hsa01522	Endocrine resistance	0.0054	0.0437	23	112/115/207/208/10498/1869/2064/3265/3714/5604/5600/6300/5603/1432/4851/4853/4893/5566/5567/25759/6655/6667/6714
Bulk	PT	hsa04662	B cell receptor signaling pathway	0.00566	0.0446	18	207/208/3265/3636/5604/4772/4790/4793/4794/4893/5532/5534/5777/5881/5970/6655/6850/7410
Bulk	PT	hsa04510	Focal adhesion	0.00639	0.049	40	207/208/2909/9564/1101/1280/1298/1311/1729/2064/2324/3265/22801/3675/3680/3691/3693/3911/5604/5058/10298/5155/56034/5156/23396/54776/5829/5881/2889/5923/25759/6655/6696/6714/7059/3371/7148/7410/7423/7448
Bulk	PT	hsa04380	Osteoclast differentiation	0.00654	0.049	28	207/208/1436/9846/5604/5600/6300/5603/1432/4772/4790/4791/5532/5534/5970/5971/140885/6688/6773/6850/10454/23118/7046/2214/7186/54209/7297/7305
Bulk	PT	hsa04211	Longevity regulating pathway	0.00718	0.0523	21	112/115/207/84335/208/9776/10645/90993/10919/3265/3667/4790/4893/5564/5565/5566/5567/5970/57521/6794/8408
Bulk	PT	hsa04928	Parathyroid hormone synthesis, secretion and action	0.0073	0.0523	24	112/115/9138/9826/408/409/90993/2767/2768/4041/5604/4324/4326/5141/5331/5338/5566/5567/5745/6256/6257/9368/6667/7421
Bulk	PT	hsa04071	Sphingolipid signaling pathway	0.00779	0.0545	26	4363/207/208/2207/9846/2768/3265/5604/5600/6300/5603/1432/4790/4846/4893/5331/5338/5526/5881/5970/8879/81537/6609/8877/56848/7186
Bulk	PT	hsa04666	Fc gamma R-mediated phagocytosis	0.00933	0.0639	21	207/208/55616/1785/9846/3636/3984/3985/5604/5058/8394/23396/8398/5335/5338/5580/8877/56848/6850/2214/7410
Bulk	PT	hsa00564	Glycerophospholipid metabolism	0.00975	0.0653	22	43/55326/1119/54675/1609/55224/2819/23171/79888/254531/9663/64900/79143/5130/5833/23761/8398/5338/10908/375775/81490/6901
