# Supplementary material for: Direct Comparative Analyses of 10X Genomics Chromium and Smart-seq2
Source: Genomics Proteomics Bioinformatics. 2021 Mar 2;19(2):253–66. doi: 10.1016/j.gpb.2020.02.005 (PMC8602399; doi:10.1016/j.gpb.2020.02.005)
Supplement: Supplementary Table S7 — The number of DEGs among cell types after CCA analyses on an individual sample [file mmc7.xlsx]

## Sheet: Sheet1
Table S7 The number of DEGs among cell types after CCA analysis on an individual sample
Sample	Cell type	Cell number		Gene number		DEG number
		10X	Smart-seq2	10X	Smart-seq2	10-specific	shared	Smart-seq2-specific
LT	Endothelial cell	146	14	12114	12364	732	123	0
	Fibroblast	335	45			581	382	0
	Malignant cell	89	17			544	322	0
MT	Epithelial cell	1089	113	13225	12767	23	9	0
	Malignant cell	10	3			23	9	0
NT	Epithelial cell	27	8	11118	12247	31	4	0
	Endothelial cell	283	90			212	11	0
	Fibroblast	69	21			159	65	0
	Hepatocyte	42	5			309	43	0
PT	Epithelial cell	756	17	15914	11297	1048	16	0
	Endothelial cell	938	32			362	280	0
	Fibroblast	3258	70			518	151	0
