# Supplementary material for: Direct Comparative Analyses of 10X Genomics Chromium and Smart-seq2
Source: Genomics Proteomics Bioinformatics. 2021 Mar 2;19(2):253–66. doi: 10.1016/j.gpb.2020.02.005 (PMC8602399; doi:10.1016/j.gpb.2020.02.005)
Supplement: Supplementary Table S8 — List of genes with zero dropout ratio in a sample [file mmc8.xlsx]

## Sheet: Sheet1
Table S8 List of genes with zero dropout ratio in a sample
Smart-seq2				10X
LT	MT	NT	PT	LT	MT	NT	PT
A2M	ACTB	ACTB	ACTB		MT-CO1	B2M
ACTA2	B2M	B2M	B2M		MT-CO2	EIF1
ACTB	CALM1	CALM1	DDX5		MT-CO3	MT-CO1
ACTG1	CHGB	CD74	DUSP1		MT-ND4	MT-RNR2
ATP5B	DDX5	EEF1A1	EEF1A1			RPL27A
B2M	EEF1A1	EIF1	FOS			RPL41
CALD1	EIF1	FOS	HLA-C			RPLP1
CALM1	FOS	FTL	HSP90AA1			RPS27A
CALM2	H3F3B	HLA-A	ITM2B
CD36	MALAT1	HLA-B	MALAT1
CD63	MT-ATP6	IFITM3	MT-ATP6
CHCHD2	MT-CO1	MALAT1	MT-ATP8
COL4A1	MT-CO2	MT-ATP6	MT-CO1
CPA1	MT-CO3	MT-ATP8	MT-CO2
EEF1A1	MT-CYB	MT-CO1	MT-CO3
EGR1	MT-ND1	MT-CO2	MT-CYB
FN1	MT-ND2	MT-CO3	MT-ND1
FOS	MT-ND4	MT-CYB	MT-ND2
FTL	MT-ND4L	MT-ND1	MT-ND4
GAPDH	MT-ND5	MT-ND2	MT-ND4L
H3F3B	MT-RNR1	MT-ND3	MT-ND5
HLA-A	MT-RNR2	MT-ND4	MT-RNR2
HLA-B	MTATP6P1	MT-ND4L	RPL3
HLA-C	PCSK1N	MT-ND5	RPS3
HNRNPA1	RPL3	MT-ND6	SPARC
HSP90AA1	RPL41	MT-RNR1	TSC22D1
HSP90AB1	RPS3A	MT-RNR2	UBC
HSP90B1	TTR	MTATP6P1
IFITM3		MTRNR2L12
IGFBP7		RPL10
ITGB1		RPL15
JUN		TMSB4X
MALAT1		TPT1
MT-ATP6		ZFP36
MT-CO1
MT-CO2
MT-CO3
MT-CYB
MT-ND1
MT-ND2
MT-ND3
MT-ND4
MT-ND4L
MT-ND5
MT-ND6
MT-RNR1
MT-RNR2
MTATP6P1
MYL12A
MYL6
PPIA
RGS5
RPL10
RPL13A
RPLP0
RPS3
RPS6
SEPT7
SPARC
THY1
TMSB4X
TPM4
TSC22D1
YWHAQ
ZFP36
